# Supplementary material for: Cost-Effectiveness of Positive Memory Training (PoMeT) for the Treatment of Depression in Schizophrenia
Source: Int J Environ Res Public Health. 2022 Sep 22;19(19):11985. doi: 10.3390/ijerph191911985 (PMC9565889; doi:10.3390/ijerph191911985)
Supplement: Supplementary file 1 [file ijerph-19-11985-s001.zip]

Archive with 1 entries (1 files):
- ijerph-1926801-supplementary.pdf
